# Supplementary material for: Comparative Effectiveness of Finerenone Versus SGLT2 Inhibitors in Patients with HFpEF and CKD: A Real-World Propensity-Matched TriNetX Analysis
Source: Biomedicines. 2026 May 14;14(5):1108. doi: 10.3390/biomedicines14051108 (PMC13204349; doi:10.3390/biomedicines14051108)
Supplement: Supplementary file 1 [file biomedicines-14-01108-s001.zip]

Archive with 1 entries (1 files):
- biomedicines-4263336-supplementary.pdf
